# Supplementary material for: Controversies in the Surgical Treatment of Chronic Subdural Hematoma: A Systematic Scoping Review
Source: Diagnostics (Basel). 2022 Aug 25;12(9):2060. doi: 10.3390/diagnostics12092060 (PMC9498240; doi:10.3390/diagnostics12092060)
Supplement: Supplementary file 1 [file diagnostics-12-02060-s001.zip]

Archive with 1 entries (1 files):
- diagnostics-1842559-supplementary.pdf
